# Supplementary material for: Clathrin-mediated endocytosis facilitates the internalization of Magnaporthe oryzae effectors into rice cells
Source: Plant Cell. 2023 Mar 28;35(7):2527–51. doi: 10.1093/plcell/koad094 (PMC10291035; doi:10.1093/plcell/koad094)
Supplement: koad094_Supplementary_Data [file koad094_supplementary_data.zip]

Archive with 7 entries (7 files):
- Legend for Supplemental Movies.docx
- Oliveira_etalAuthor_Revisions_Checklist.pdf
- Oliveira_etalSupp_Movie_S1Dec3.avi
- Oliveira_etalSupp_movie_S2Dec3.avi
- Oliveira_etalSupp_Movie_S3Dec3.avi
- Supplemental_Figures_Tables-Oliveira-Garcia_etal-2023-Plant_Cell.pdf
- tpc22.00359.PeerReviewReport.pdf
